# Supplementary material for: Plurigon: three dimensional visualization and classification of high-dimensionality data
Source: Front Physiol. 2013 Jul 22;4:190. doi: 10.3389/fphys.2013.00190 (PMC3717481; doi:10.3389/fphys.2013.00190)
Supplement: Table S1 — Primary antibody sources and employed dilution factors for selective western blotting. [file 46440_Maudsley_Data_Sheet_2.ZIP]

Archive with 7 entries (7 files):
- 46440_Maudsley_Table_6.DOC
- 46440_Maudsley_Table_7.DOC
- 46440_Maudsley_Table_1.DOC
- 46440_Maudsley_Table_2.DOC
- 46440_Maudsley_Table_3.DOC
- 46440_Maudsley_Table_4.DOC
- 46440_Maudsley_Table_5.DOC
