# Supplementary material for: Plurigon: three dimensional visualization and classification of high-dimensionality data
Source: Front Physiol. 2013 Jul 22;4:190. doi: 10.3389/fphys.2013.00190 (PMC3717481; doi:10.3389/fphys.2013.00190)
Supplement: Table S8 — Wildtype (WT) murine transcriptomic data from multiple isolated tissues. Datasets are arranged alphanumerically with the following nomenclature: WT1 to WT16. [file 46440_Maudsley_Data_Sheet_3.ZIP]

Archive with 1 entries (1 files):
- Table-S8.doc
