# Supplementary material for: Plurigon: three dimensional visualization and classification of high-dimensionality data
Source: Front Physiol. 2013 Jul 22;4:190. doi: 10.3389/fphys.2013.00190 (PMC3717481; doi:10.3389/fphys.2013.00190)
Supplement: Table S9 — GIT2 heterozygous (HET) murine transcriptomic data from multiple isolated tissues. Datasets are arranged alphanumerically with the following nomenclature: HET1 to HET19. [file 46440_Maudsley_Data_Sheet_4.ZIP]

Archive with 1 entries (1 files):
- Table-S9.doc
