# Supplementary material for: Plurigon: three dimensional visualization and classification of high-dimensionality data
Source: Front Physiol. 2013 Jul 22;4:190. doi: 10.3389/fphys.2013.00190 (PMC3717481; doi:10.3389/fphys.2013.00190)
Supplement: Table S16 — Conserved neuronal transcriptomic expression data from brain-derived neurotrophic factor-treated clonal human cells. Transcriptomic gene regulation was measured from brain-derived neurotrophic factor (BDNF)-treated SH-SY5Y neuronal cell batches (BDNF-1, BDNF-2, BDNF-3). The transcriptomic data from the three separate experiments was compared to gene expression levels in vehicle (phosphate-buffered saline)-treated control SH-SY5Y cells. [file 46440_Maudsley_Data_Sheet_6.ZIP]

Archive with 10 entries (10 files):
- Table-S23.doc
- Table-S24.doc
- Table-S25.doc
- Table-S16.doc
- Table-S17.doc
- Table-S18.doc
- Table-S19.doc
- Table-S20.doc
- Table-S21.doc
- Table-S22.doc
